# Supplementary material for: Intersection of DNA Repair Pathways and the Immune Landscape Identifies PD-L2 as a Prognostic Marker in Epithelial Ovarian Cancer
Source: Cancers (Basel). 2021 Apr 20;13(8):1972. doi: 10.3390/cancers13081972 (PMC8073346; doi:10.3390/cancers13081972)
Supplement: Supplementary file 1 [file cancers-13-01972-s001.zip]

Archive with 1 entries (1 files):
- cancers-1176752-supplementary.pdf
